# Supplementary material for: 2-Chloro-N-(2,6-dichloro­phen­yl)benzamide
Source: Acta Crystallogr Sect E Struct Rep Online. 2008 Jul 16;64(Pt 8):o1493. doi: 10.1107/S1600536808021223 (PMC2962123; doi:10.1107/S1600536808021223)
Supplement: Supplementary file 1 [file e-64-o1493-sup1.cif]

##############################################################################
###                                                                        ###
###        Electronic paper (Acta Crystallographica Section E)             ###
###                                                                        ###
##############################################################################
#                                                                            #
# This CIF contains the data in a paper accepted for publication in Acta     #
# Crystallographica Section E. It conforms to the requirements of Notes      #
# for Authors for Section E, and has been peer reviewed under the auspices   #
# of the IUCr Commission on Journals.                                        #
#                                                                            #
# Full details of the Crystallographic Information File format               #
# are given in the paper "The Crystallographic Information File (CIF):       #
# a New Standard Archive File for Crystallography" by S. R. Hall, F. H.      #
# Allen and I. D. Brown [Acta Cryst. (1991), A47, 655-685].                  #
#                                                                            #
# The current version of the core CIF dictionary is obtainable from          #
# ftp://ftp.iucr.org/pub/cif_core.dic. The current version number is 2.4.    #
#                                                                            #
# Software is freely available for graphical display of the structure(s) in  #
# this CIF.  For information consult the CIF home page http://www.iucr.org/  #
# cif/home.html                                                              #
#                                                                            #
# This file may be used for bona fide research purposes within the           #
# scientific community so long as proper attribution is given to the journal # 
# article from which it was obtained.                                        #
#                                                                            #
##############################################################################
                                             
data_I
_audit_creation_method     'WinGX routine CIF_UPDATE'
_chemical_name_systematic
;
2-Chloro-<i>N</i>-(2,6-dichlorophenyl)benzamide
;
_chemical_formula_moiety     'C13 H8 Cl3 N O'
_chemical_formula_sum     'C13 H8 Cl3 N O'
_chemical_formula_iupac     'C13 H8 Cl3 N O'
_chemical_formula_weight     300.55
_symmetry_cell_setting     orthorhombic
_symmetry_space_group_name_H-M     'P c a 21'
_symmetry_space_group_name_Hall     'P 2c -2ac'
loop_
    _symmetry_equiv_pos_as_xyz
    'x, y, z'
    '-x, -y, z+1/2'
    '-x+1/2, y, z+1/2'
    'x+1/2, -y, z'
_cell_length_a     21.3949(4)
_cell_length_b     4.81590(10)
_cell_length_c     12.5036(3)
_cell_angle_alpha     90
_cell_angle_beta     90
_cell_angle_gamma     90
_cell_volume     1288.32(5)
_cell_formula_units_Z     4
_cell_measurement_reflns_used     13276
_cell_measurement_theta_min     3.2494
_cell_measurement_theta_max     29.4733
_cell_measurement_temperature     295(2)
_exptl_crystal_description     rod
_exptl_crystal_colour     colourless
_exptl_crystal_size_max     0.42
_exptl_crystal_size_mid     0.16
_exptl_crystal_size_min     0.08
_exptl_crystal_density_diffrn     1.55
_exptl_crystal_density_method     'not measured'
_exptl_crystal_F_000     608
_exptl_absorpt_coefficient_mu     0.696
_exptl_absorpt_correction_type     analytical
_exptl_absorpt_process_details     '(CrysAlis RED; Oxford Diffraction, 2007)'
_exptl_absorpt_correction_T_min     0.802
_exptl_absorpt_correction_T_max     0.951
_exptl_special_details
;
CrysAlis RED, Oxford Diffraction (2007). Analytical absorption correction
using a multifaceted crystal model based on expressions derived
by Clark & Reid (1995).
;
_diffrn_ambient_temperature     295(2)
_diffrn_radiation_type     MoK\a
_diffrn_radiation_wavelength     0.71073
_diffrn_radiation_monochromator     graphite
_diffrn_measurement_device_type     'Oxford Diffraction Xcalibur System'
_diffrn_measurement_device     '4-circle \k-geometry goniometer'
_diffrn_measurement_method     '\w scans with \k offsets'
_diffrn_detector_area_resol_mean     10.434
_diffrn_reflns_number     26609
_diffrn_reflns_av_R_equivalents     0.0303
_diffrn_reflns_theta_min     5.34
_diffrn_reflns_theta_max     26.02
_diffrn_reflns_theta_full     26.02
_diffrn_measured_fraction_theta_max     0.983
_diffrn_measured_fraction_theta_full     0.983
_diffrn_reflns_limit_h_min     -26
_diffrn_reflns_limit_h_max     26
_diffrn_reflns_limit_k_min     -5
_diffrn_reflns_limit_k_max     5
_diffrn_reflns_limit_l_min     -15
_diffrn_reflns_limit_l_max     15
_diffrn_standards_number     0
_diffrn_standards_decay_%     0
_refine_special_details
;
Refinement of <i>F</i>^2^ against ALL reflections. The weighted <i>R</i>-factor
<i>wR</i> and goodness of fit <i>S</i> are based on <i>F</i>^2^, conventional
<i>R</i>-factors <i>R</i> are based on <i>F</i>, with <i>F</i> set to zero for
negative <i>F</i>^2^. The threshold expression of <i>F</i>^2^ >
\s(<i>F</i>^2^) is used only for calculating <i>R</i>-factors(gt) <i>etc</i>.
and is not relevant to the choice of reflections for refinement.
<i>R</i>-factors based on <i>F</i>^2^ are statistically about twice as large
as those based on <i>F</i>, and <i>R</i>- factors based on ALL data will be
even larger.
;
_reflns_number_total     1306
_reflns_number_gt     1216
_reflns_threshold_expression     I>2\s(I)
_refine_ls_structure_factor_coef     Fsqd
_refine_ls_matrix_type     full
_refine_ls_R_factor_all     0.0301
_refine_ls_R_factor_gt     0.0274
_refine_ls_wR_factor_gt     0.0723
_refine_ls_wR_factor_ref     0.0732
_refine_ls_goodness_of_fit_ref     1.079
_refine_ls_restrained_S_all     1.078
_refine_ls_number_reflns     1306
_refine_ls_number_parameters     163
_refine_ls_number_restraints     1
_refine_ls_hydrogen_treatment     constr
_refine_ls_weighting_scheme     calc
_refine_ls_weighting_details
          'calc w=1/[\s^2^(Fo^2^)+(0.044P)^2^+0.2234P] where P=(Fo^2^+2Fc^2^)/3'
_atom_sites_solution_hydrogens     geom
_atom_sites_solution_primary     direct
_atom_sites_solution_secondary     difmap
_refine_ls_shift/su_max     0.000
_refine_ls_shift/su_mean     0.000
_refine_diff_density_max     0.205
_refine_diff_density_min     -0.21
_refine_ls_extinction_method     none
_refine_ls_abs_structure_details     'Flack (1983), 1167 Friedel pairs'
_refine_ls_abs_structure_Flack     0.14(8)
loop_
    _atom_type_symbol
    _atom_type_description
    _atom_type_scat_dispersion_real
    _atom_type_scat_dispersion_imag
    _atom_type_scat_source
    C C 0.0033 0.0016 'International Tables Vol C Tables 4.2.6.8 and 6.1.1.4'
    H H 0 0 'International Tables Vol C Tables 4.2.6.8 and 6.1.1.4'
    N N 0.0061 0.0033 'International Tables Vol C Tables 4.2.6.8 and 6.1.1.4'
    O O 0.0106 0.006 'International Tables Vol C Tables 4.2.6.8 and 6.1.1.4'
    Cl Cl 0.1484 0.1585 'International Tables Vol C Tables 4.2.6.8 and 6.1.1.4'
_computing_data_collection     'CrysAlis CCD (Oxford Diffraction, 2007)'
_computing_cell_refinement     'CrysAlis RED (Oxford Diffraction, 2007)'
_computing_data_reduction     'CrysAlis RED (Oxford Diffraction, 2007)'
_computing_structure_solution     'SHELXS97 (Sheldrick, 2008)'
_computing_structure_refinement     'SHELXL97 (Sheldrick, 2008)'
_computing_molecular_graphics
;
ORTEP-3 (Farrugia, 1997) and DIAMOND (Brandenburg, 2002)
;
_computing_publication_material
;
SHELXL97 (Sheldrick, 2008), PLATON (Spek, 2003) and WinGX
(Farrugia, 1999)
;
loop_
    _atom_site_type_symbol
    _atom_site_label
    _atom_site_fract_x
    _atom_site_fract_y
    _atom_site_fract_z
    _atom_site_U_iso_or_equiv
    _atom_site_adp_type
    _atom_site_calc_flag
    _atom_site_refinement_flags
    _atom_site_occupancy
    _atom_site_disorder_assembly
    _atom_site_disorder_group
    C C1 0.36930(11) 0.1547(5) 0.4253(2) 0.0334(5) Uani d . 1 . .
    C C2 0.42847(11) 0.2602(5) 0.4746(2) 0.0357(6) Uani d . 1 . .
    C C3 0.48616(13) 0.1593(6) 0.4430(3) 0.0429(7) Uani d . 1 . .
    C C4 0.54063(13) 0.2457(7) 0.4927(3) 0.0579(9) Uani d . 1 . .
    H H4 0.5791 0.1756 0.4709 0.069 Uiso calc R 1 . .
    C C5 0.53744(18) 0.4341(8) 0.5737(4) 0.0687(12) Uani d . 1 . .
    H H5 0.5739 0.4915 0.6075 0.082 Uiso calc R 1 . .
    C C6 0.48090(19) 0.5403(8) 0.6060(3) 0.0634(11) Uani d . 1 . .
    H H6 0.4792 0.6695 0.6612 0.076 Uiso calc R 1 . .
    C C7 0.42636(16) 0.4543(6) 0.5560(3) 0.0481(8) Uani d . 1 . .
    H H7 0.3881 0.5275 0.5775 0.058 Uiso calc R 1 . .
    C C8 0.27485(10) 0.2660(5) 0.3315(2) 0.0334(5) Uani d . 1 . .
    C C9 0.27249(14) 0.1003(6) 0.2411(3) 0.0470(7) Uani d . 1 . .
    C C10 0.21674(15) 0.0145(9) 0.1969(3) 0.0609(10) Uani d . 1 . .
    H H10 0.2164 -0.0982 0.1365 0.073 Uiso calc R 1 . .
    C C11 0.16185(15) 0.0976(7) 0.2434(3) 0.0592(9) Uani d . 1 . .
    H H11 0.124 0.0388 0.2144 0.071 Uiso calc R 1 . .
    C C12 0.16174(12) 0.2649(7) 0.3313(3) 0.0491(7) Uani d . 1 . .
    H H12 0.1242 0.322 0.3618 0.059 Uiso calc R 1 . .
    C C13 0.21824(12) 0.3488(6) 0.3745(3) 0.0389(6) Uani d . 1 . .
    N N1 0.33226(9) 0.3444(4) 0.37870(19) 0.0337(5) Uani d . 1 . .
    H H1N 0.3436 0.5157 0.3775 0.04 Uiso calc R 1 . .
    O O1 0.35555(10) -0.0906(4) 0.4302(2) 0.0510(6) Uani d . 1 . .
    Cl Cl1 0.49200(4) -0.07634(17) 0.33767(8) 0.0588(2) Uani d . 1 . .
    Cl Cl2 0.34152(4) 0.0008(2) 0.17928(9) 0.0734(3) Uani d . 1 . .
    Cl Cl3 0.21723(4) 0.5602(2) 0.48512(8) 0.0670(3) Uani d . 1 . .
loop_
    _atom_site_aniso_label
    _atom_site_aniso_U_11
    _atom_site_aniso_U_22
    _atom_site_aniso_U_33
    _atom_site_aniso_U_12
    _atom_site_aniso_U_13
    _atom_site_aniso_U_23
    C1 0.0284(12) 0.0289(12) 0.0429(14) 0.0002(10) 0.0006(11) 0.0002(11)
    C2 0.0316(12) 0.0281(12) 0.0473(15) -0.0025(10) -0.0049(12) 0.0079(11)
    C3 0.0363(14) 0.0375(15) 0.0547(18) -0.0027(11) -0.0038(13) 0.0107(13)
    C4 0.0299(14) 0.0577(19) 0.086(2) -0.0036(13) -0.0126(16) 0.018(2)
    C5 0.051(2) 0.060(2) 0.095(3) -0.0124(17) -0.039(2) 0.010(2)
    C6 0.073(2) 0.051(2) 0.067(3) -0.0040(18) -0.032(2) -0.0082(17)
    C7 0.0501(18) 0.0384(15) 0.0558(19) 0.0023(13) -0.0142(15) -0.0031(14)
    C8 0.0289(11) 0.0280(11) 0.0435(14) -0.0012(9) -0.0038(11) -0.0033(12)
    C9 0.0329(14) 0.0548(17) 0.0532(18) 0.0029(12) -0.0013(12) -0.0146(15)
    C10 0.0459(18) 0.073(2) 0.064(2) -0.0028(15) -0.0125(17) -0.0282(19)
    C11 0.0336(16) 0.067(2) 0.077(2) -0.0063(14) -0.0159(15) -0.0159(19)
    C12 0.0267(12) 0.0532(17) 0.068(2) 0.0012(12) -0.0004(14) -0.0072(18)
    C13 0.0347(13) 0.0348(14) 0.0471(16) -0.0002(10) -0.0009(11) -0.0076(12)
    N1 0.0284(10) 0.0227(9) 0.0498(13) -0.0009(8) -0.0055(9) -0.0042(9)
    O1 0.0432(11) 0.0228(9) 0.0870(17) -0.0051(8) -0.0100(11) 0.0027(10)
    Cl1 0.0449(4) 0.0632(5) 0.0683(5) 0.0093(3) 0.0088(4) -0.0048(4)
    Cl2 0.0437(4) 0.1065(7) 0.0700(6) 0.0068(4) 0.0051(4) -0.0439(5)
    Cl3 0.0447(4) 0.0801(6) 0.0762(6) 0.0001(4) 0.0058(4) -0.0413(5)
_geom_special_details
;
All e.s.d.'s (except the e.s.d. in the dihedral angle between two l.s. planes)
are estimated using the full covariance matrix. The cell e.s.d.'s are taken
into account individually in the estimation of e.s.d.'s in distances, angles
and torsion angles; correlations between e.s.d.'s in cell parameters are only
used when they are defined by crystal symmetry. An approximate (isotropic)
treatment of cell e.s.d.'s is used for estimating e.s.d.'s involving l.s.
planes.
;
loop_
    _geom_bond_atom_site_label_1
    _geom_bond_atom_site_label_2
    _geom_bond_site_symmetry_2
    _geom_bond_distance
    _geom_bond_publ_flag
    C1 O1 . 1.219(3) ?
    C1 N1 . 1.343(3) ?
    C1 C2 . 1.497(3) ?
    C2 C7 . 1.383(4) ?
    C2 C3 . 1.384(4) ?
    C3 C4 . 1.385(4) ?
    C3 Cl1 . 1.743(4) ?
    C4 C5 . 1.361(6) ?
    C4 H4 . 0.93 ?
    C5 C6 . 1.374(6) ?
    C5 H5 . 0.93 ?
    C6 C7 . 1.387(5) ?
    C6 H6 . 0.93 ?
    C7 H7 . 0.93 ?
    C8 C13 . 1.384(4) ?
    C8 C9 . 1.385(4) ?
    C8 N1 . 1.414(3) ?
    C9 C10 . 1.378(4) ?
    C9 Cl2 . 1.734(3) ?
    C10 C11 . 1.370(5) ?
    C10 H10 . 0.93 ?
    C11 C12 . 1.363(5) ?
    C11 H11 . 0.93 ?
    C12 C13 . 1.384(4) ?
    C12 H12 . 0.93 ?
    C13 Cl3 . 1.717(3) ?
    N1 H1N . 0.86 ?
loop_
    _geom_angle_atom_site_label_1
    _geom_angle_atom_site_label_2
    _geom_angle_atom_site_label_3
    _geom_angle_site_symmetry_1
    _geom_angle_site_symmetry_3
    _geom_angle
    _geom_angle_publ_flag
    O1 C1 N1 . . 122.6(2) ?
    O1 C1 C2 . . 120.9(2) ?
    N1 C1 C2 . . 116.5(2) ?
    C7 C2 C3 . . 118.5(3) ?
    C7 C2 C1 . . 120.3(3) ?
    C3 C2 C1 . . 121.1(3) ?
    C2 C3 C4 . . 121.1(3) ?
    C2 C3 Cl1 . . 120.6(2) ?
    C4 C3 Cl1 . . 118.3(3) ?
    C5 C4 C3 . . 119.5(3) ?
    C5 C4 H4 . . 120.3 ?
    C3 C4 H4 . . 120.3 ?
    C4 C5 C6 . . 120.7(3) ?
    C4 C5 H5 . . 119.6 ?
    C6 C5 H5 . . 119.6 ?
    C5 C6 C7 . . 119.8(3) ?
    C5 C6 H6 . . 120.1 ?
    C7 C6 H6 . . 120.1 ?
    C2 C7 C6 . . 120.4(3) ?
    C2 C7 H7 . . 119.8 ?
    C6 C7 H7 . . 119.8 ?
    C13 C8 C9 . . 116.8(2) ?
    C13 C8 N1 . . 121.4(3) ?
    C9 C8 N1 . . 121.7(2) ?
    C10 C9 C8 . . 122.1(3) ?
    C10 C9 Cl2 . . 118.4(3) ?
    C8 C9 Cl2 . . 119.5(2) ?
    C11 C10 C9 . . 119.0(3) ?
    C11 C10 H10 . . 120.5 ?
    C9 C10 H10 . . 120.5 ?
    C12 C11 C10 . . 121.1(3) ?
    C12 C11 H11 . . 119.5 ?
    C10 C11 H11 . . 119.5 ?
    C11 C12 C13 . . 119.1(3) ?
    C11 C12 H12 . . 120.5 ?
    C13 C12 H12 . . 120.5 ?
    C8 C13 C12 . . 121.9(3) ?
    C8 C13 Cl3 . . 119.6(2) ?
    C12 C13 Cl3 . . 118.5(2) ?
    C1 N1 C8 . . 120.8(2) ?
    C1 N1 H1N . . 119.6 ?
    C8 N1 H1N . . 119.6 ?
loop_
    _geom_torsion_atom_site_label_1
    _geom_torsion_atom_site_label_2
    _geom_torsion_atom_site_label_3
    _geom_torsion_atom_site_label_4
    _geom_torsion_site_symmetry_1
    _geom_torsion_site_symmetry_2
    _geom_torsion_site_symmetry_3
    _geom_torsion_site_symmetry_4
    _geom_torsion
    _geom_torsion_publ_flag
    O1 C1 C2 C7 . . . . -118.3(3) ?
    N1 C1 C2 C7 . . . . 60.1(3) ?
    O1 C1 C2 C3 . . . . 59.2(4) ?
    N1 C1 C2 C3 . . . . -122.4(3) ?
    C7 C2 C3 C4 . . . . 1.2(4) ?
    C1 C2 C3 C4 . . . . -176.4(3) ?
    C7 C2 C3 Cl1 . . . . -177.7(2) ?
    C1 C2 C3 Cl1 . . . . 4.7(4) ?
    C2 C3 C4 C5 . . . . -0.3(5) ?
    Cl1 C3 C4 C5 . . . . 178.6(3) ?
    C3 C4 C5 C6 . . . . -0.4(6) ?
    C4 C5 C6 C7 . . . . 0.3(6) ?
    C3 C2 C7 C6 . . . . -1.3(4) ?
    C1 C2 C7 C6 . . . . 176.2(3) ?
    C5 C6 C7 C2 . . . . 0.6(5) ?
    C13 C8 C9 C10 . . . . -1.7(5) ?
    N1 C8 C9 C10 . . . . 177.5(3) ?
    C13 C8 C9 Cl2 . . . . 177.2(2) ?
    N1 C8 C9 Cl2 . . . . -3.5(4) ?
    C8 C9 C10 C11 . . . . 0.6(6) ?
    Cl2 C9 C10 C11 . . . . -178.3(3) ?
    C9 C10 C11 C12 . . . . 0.7(7) ?
    C10 C11 C12 C13 . . . . -0.7(6) ?
    C9 C8 C13 C12 . . . . 1.7(5) ?
    N1 C8 C13 C12 . . . . -177.6(3) ?
    C9 C8 C13 Cl3 . . . . -178.7(2) ?
    N1 C8 C13 Cl3 . . . . 2.0(4) ?
    C11 C12 C13 C8 . . . . -0.5(5) ?
    C11 C12 C13 Cl3 . . . . 179.9(3) ?
    O1 C1 N1 C8 . . . . -0.5(4) ?
    C2 C1 N1 C8 . . . . -178.9(3) ?
    C13 C8 N1 C1 . . . . 112.2(3) ?
    C9 C8 N1 C1 . . . . -67.0(4) ?
loop_
    _geom_hbond_atom_site_label_D
    _geom_hbond_atom_site_label_H
    _geom_hbond_atom_site_label_A
    _geom_hbond_site_symmetry_A
    _geom_hbond_distance_DH
    _geom_hbond_distance_HA
    _geom_hbond_distance_DA
    _geom_hbond_angle_DHA
    N1 H1N O1 1_565 0.86 2.02 2.840(3) 158.3
data_global
_journal_date_recd_electronic     2008-06-27
_journal_date_accepted     2008-07-08
_journal_name_full     'Acta Crystallographica, Section E'
_journal_year     2008
_journal_volume     64
_journal_issue      8
_journal_page_first     o1493
_journal_page_last     o1493
_journal_paper_category     QO
_journal_coeditor_code     BX2156
_publ_contact_author_name     'Prof. B. Thimme Gowda'
_publ_contact_author_address
;
  Department of Chemistry
  Mangalore University
  Mangalagangotri-574 199
  Mangalore, INDIA
;
_publ_contact_author_email     gowdabt@yahoo.com
_publ_contact_author_fax     '91 824 2287367'
_publ_contact_author_phone     '91 824 2287262'
_publ_section_title
;
2-Chloro-<i>N</i>-(2,6-dichlorophenyl)benzamide
;
loop_
    _publ_author_name
    _publ_author_address
    'B. Thimme Gowda'
; Department of Chemistry
  Mangalore University
  Mangalagangotri 574 199
  Mangalore, India
;
    'Miroslav Tokar\<c\'ik'
; Faculty of Chemical and Food Technology
  Slovak Technical University
  Radlinsk\'eho 9
  SK-812 37 Bratislava
  Slovak Republic
;
    'Jozef Ko\<z\'i\<sek'
; Faculty of Chemical and Food Technology
  Slovak Technical University
  Radlinsk\'eho 9
  SK-812 37 Bratislava
  Slovak Republic
;
    'B. P. Sowmya'
; Department of Chemistry
  Mangalore University
  Mangalagangotri 574 199
  Mangalore, India
;
    'Hartmut Fuess '
; Institute of Materials Science
  Darmstadt University of Technology
  Petersenstrasse 23
  D-64287 Darmstadt,
  Germany
;
