# Supplementary material for: 2-Chloro-N-(2,6-dichloro­phen­yl)benzamide
Source: Acta Crystallogr Sect E Struct Rep Online. 2008 Jul 16;64(Pt 8):o1493. doi: 10.1107/S1600536808021223 (PMC2962123; doi:10.1107/S1600536808021223)
Supplement: Supplementary file 2 [file e-64-o1493-Isup2.hkl]

#
# h,k,l, Fc-squared, Fo-squared, sigma(Fo-squared) and status flag
#
data_I
_shelx_title 'B92 in PCA2(1)' 
_shelx_refln_list_code          4
_shelx_F_calc_maximum      145.26
_exptl_crystal_F_000       608.00
_reflns_d_resolution_high  0.8101
 
loop_
 _symmetry_equiv_pos_as_xyz
 'x, y, z'
 '-x, -y, z+1/2'
 '-x+1/2, y, z+1/2'
 'x+1/2, -y, z'
 
_cell_length_a    21.3949
_cell_length_b     4.8159
_cell_length_c    12.5036
_cell_angle_alpha  90.000
_cell_angle_beta   90.000
_cell_angle_gamma  90.000
 
_shelx_F_squared_multiplier     1.000
 
loop_
 _refln_index_h
 _refln_index_k
 _refln_index_l
 _refln_F_squared_calc
 _refln_F_squared_meas
 _refln_F_squared_sigma
 _refln_observed_status
   6   0   0    14777.22    14130.78    157.20 o
   8   0   0     1285.27     1360.38      6.85 o
  10   0   0      623.96      691.64      5.43 o
  12   0   0      769.32      816.59      6.57 o
  14   0   0     6226.81     6302.98     44.38 o
  16   0   0     3466.78     3420.41     24.06 o
  18   0   0     2717.90     2786.60     25.39 o
  20   0   0      229.41      238.15     10.37 o
  22   0   0       15.89       11.31      5.87 o
  24   0   0      172.18      172.80     12.19 o
  26   0   0       42.55       27.84      6.57 o
   4   1   0     1767.17     1909.17      6.08 o
   5   1   0     1018.79      946.85      3.90 o
   6   1   0    11577.66    11627.21     56.13 o
   7   1   0      166.08      172.40      2.01 o
   8   1   0     3940.87     4100.32     16.27 o
   9   1   0      245.11      271.84      3.37 o
  10   1   0      553.07      508.02      5.65 o
  11   1   0     1226.13     1275.30      7.83 o
  12   1   0     2978.90     2921.98     13.54 o
  13   1   0        9.14        6.76      1.34 o
  14   1   0      292.65      316.12      3.92 o
  15   1   0       35.47       37.52      2.03 o
  16   1   0       94.88      101.04      3.18 o
  17   1   0       26.65       26.67      2.31 o
  18   1   0       62.12       57.17      3.09 o
  19   1   0      441.30      438.75      7.01 o
  20   1   0      604.48      624.46      8.63 o
  21   1   0       23.17       31.95      3.32 o
  22   1   0        5.67        3.67      3.52 o
  23   1   0       51.16       49.89      4.30 o
  24   1   0        0.03        1.78      4.14 o
  25   1   0        7.87       10.45      4.96 o
  26   1   0       87.68       94.46      6.44 o
   0   2   0     5323.34     5328.66     22.26 o
   2   2   0       97.32       90.27      1.56 o
   3   2   0      408.86      395.61      2.22 o
   4   2   0      308.57      349.76      2.17 o
   5   2   0      544.92      559.04      2.98 o
   6   2   0     1424.73     1489.83      4.69 o
   7   2   0      118.82      105.90      1.75 o
   8   2   0      351.70      373.52      3.13 o
  10   2   0       94.93       95.86      2.01 o
  11   2   0      373.65      393.72      3.58 o
  12   2   0      123.17      110.27      2.40 o
  13   2   0      273.07      243.65      3.08 o
  14   2   0      757.23      760.97      5.94 o
  15   2   0        7.16        8.89      1.41 o
  16   2   0      285.17      278.22      3.60 o
  17   2   0      155.18      153.22      3.10 o
  18   2   0      156.99      157.83      4.60 o
  19   2   0        4.53        3.94      2.03 o
  20   2   0       83.83       77.82      4.99 o
  21   2   0       97.87       98.05      5.86 o
  22   2   0       20.63       27.87      3.96 o
  23   2   0       12.30        6.72      4.61 o
  24   2   0        4.80        7.29      4.70 o
   0   3   0       40.25       37.02      2.08 o
   1   3   0      724.37      719.82      4.09 o
   2   3   0      736.71      777.89      4.12 o
   3   3   0       10.31        6.55      1.08 o
   4   3   0      121.55      120.50      2.20 o
   5   3   0       62.33       56.80      1.13 o
   6   3   0      304.08      316.74      2.61 o
   7   3   0       68.63       64.14      1.50 o
   8   3   0      167.04      175.61      3.03 o
   9   3   0      153.31      150.98      2.77 o
  10   3   0      104.62      110.70      2.74 o
  11   3   0      161.62      168.27      3.25 o
  12   3   0      344.05      338.65      4.67 o
  13   3   0       10.74       10.12      2.04 o
  14   3   0        4.74        3.61      1.93 o
  15   3   0      627.19      652.56     11.16 o
  16   3   0      147.90      159.32      3.71 o
  17   3   0       14.10       12.09      2.94 o
  18   3   0      274.54      258.40      6.36 o
  19   3   0      135.25      141.22      4.92 o
  20   3   0       28.05       22.51      3.81 o
  21   3   0       39.93       42.40      4.17 o
  22   3   0       18.29       23.64      4.48 o
   0   4   0        0.62        1.00      2.14 o
   1   4   0      310.61      318.66      3.92 o
   2   4   0        0.39        0.53      1.59 o
   3   4   0      422.44      443.19      3.80 o
   4   4   0        0.06       -0.65      1.32 o
   5   4   0      104.57      104.16      2.46 o
   6   4   0      121.26      114.73      2.61 o
   7   4   0        6.27        8.73      1.71 o
   8   4   0      218.83      221.91      4.18 o
   9   4   0       72.57       75.66      2.66 o
  10   4   0       34.21       42.21      2.56 o
  11   4   0        1.20        3.46      2.23 o
  12   4   0        8.40        9.36      3.39 o
  13   4   0       34.81       44.27      4.73 o
  14   4   0        0.42        5.70      4.17 o
  15   4   0        1.50        3.36      4.29 o
  16   4   0       34.18       33.95      4.71 o
  17   4   0      514.40      527.11     12.63 o
  18   4   0        5.25        6.03      4.90 o
  19   4   0       14.28       11.96      5.38 o
   0   5   0      151.85      140.21      6.82 o
   1   5   0       84.63       83.85      3.93 o
   2   5   0        7.13       14.23      2.74 o
   3   5   0        8.06        6.87      2.71 o
   4   5   0        2.08        0.22      3.04 o
   5   5   0        9.28       11.42      3.71 o
   6   5   0       31.41       42.33      4.33 o
   7   5   0       75.18       78.39      6.12 o
   8   5   0       43.71       42.47      5.67 o
   9   5   0      145.56      138.20      7.34 o
  10   5   0        0.38        5.30      4.89 o
  11   5   0      156.15      160.79      7.16 o
  12   5   0       37.80       55.34      4.91 o
  13   5   0        3.53        1.43      5.05 o
  14   5   0       31.67       28.72      5.37 o
   6   0   1     4422.45     4466.91     14.00 o
   8   0   1     4666.37     4569.24     21.08 o
  10   0   1      498.62      513.05      4.67 o
  12   0   1      475.45      441.15      4.00 o
  14   0   1     1229.29     1242.00      6.86 o
  16   0   1     1152.22     1139.45      7.89 o
  18   0   1     2291.62     2330.96     16.47 o
  20   0   1       50.73       53.39      4.16 o
  22   0   1      612.55      623.10     11.10 o
  24   0   1       11.29       12.27      3.99 o
  26   0   1       80.50       87.95      5.36 o
   4   1   1     1180.56     1222.15      4.94 o
   6   1   1     1929.96     1921.38      4.78 o
   7   1   1     2630.06     2578.70      6.16 o
   8   1   1     2249.44     2307.85      6.72 o
   9   1   1      166.00      207.40      1.86 o
  10   1   1     5108.73     5521.69     17.48 o
  11   1   1      457.97      443.39      2.88 o
  12   1   1      202.50      214.19      2.12 o
  14   1   1      968.02      934.25      5.75 o
  15   1   1       44.02       46.93      1.62 o
  16   1   1      476.41      468.46      4.25 o
  17   1   1       24.07       22.42      1.76 o
  18   1   1       51.29       46.20      2.17 o
  19   1   1      172.49      165.17      3.24 o
  20   1   1      217.88      205.13      3.58 o
  21   1   1       83.64       81.51      3.04 o
  22   1   1      178.40      163.77      4.15 o
  23   1   1       62.68       64.16      3.35 o
  24   1   1      369.21      406.18      6.21 o
  25   1   1       27.19       36.43      3.49 o
   1   2   1     1469.18     1412.68      3.37 o
   2   2   1      633.89      616.97      2.16 o
   3   2   1      369.12      382.79      2.05 o
   4   2   1      914.34      920.99      2.57 o
   5   2   1     1105.68     1002.87      3.44 o
   6   2   1      542.45      561.62      2.42 o
   7   2   1     1552.40     1540.46      4.15 o
   8   2   1     2238.59     2328.46      5.72 o
  10   2   1      210.17      231.68      1.80 o
  11   2   1      608.52      599.61      2.94 o
  12   2   1      254.08      261.18      2.04 o
  13   2   1      541.68      516.69      3.31 o
  14   2   1      320.09      310.98      2.54 o
  15   2   1        9.74        8.49      0.94 o
  16   2   1        4.53        3.32      0.92 o
  17   2   1       26.40       23.27      1.32 o
  18   2   1       91.09       81.44      2.37 o
  19   2   1      200.55      195.07      3.55 o
  20   2   1      145.52      145.16      3.52 o
  21   2   1        1.75        1.81      2.50 o
  22   2   1      127.71      119.10      3.97 o
  23   2   1       13.18       13.93      3.13 o
  24   2   1       39.34       40.00      3.36 o
   1   3   1      987.34      995.91      3.80 o
   2   3   1      225.15      228.05      1.59 o
   3   3   1      503.39      467.33      2.18 o
   4   3   1       97.95       99.00      1.13 o
   5   3   1      208.91      189.53      1.53 o
   6   3   1      209.42      218.96      1.59 o
   7   3   1      924.60      895.08      3.30 o
   8   3   1      654.35      679.92      3.32 o
   9   3   1      113.68      100.70      1.70 o
  10   3   1      482.83      489.01      3.61 o
  11   3   1       95.69       86.73      1.94 o
  12   3   1        3.60        3.54      1.34 o
  13   3   1      180.58      168.52      2.70 o
  14   3   1      131.57      120.96      2.38 o
  15   3   1      136.74      124.22      2.51 o
  16   3   1      133.79      125.87      2.68 o
  17   3   1       17.83       18.40      1.90 o
  18   3   1       50.72       51.83      2.64 o
  19   3   1       26.14       31.05      2.77 o
  20   3   1       21.22       18.43      2.69 o
  21   3   1      104.80      112.35      4.00 o
  22   3   1       22.82       24.99      3.35 o
   1   4   1      621.68      603.81      4.15 o
   2   4   1      102.40       97.90      1.81 o
   3   4   1       58.51       52.67      1.11 o
   4   4   1       90.42       78.87      1.48 o
   5   4   1      281.54      264.51      2.63 o
   6   4   1       83.27       87.71      1.74 o
   7   4   1      244.70      238.68      2.46 o
   8   4   1      496.14      531.09      3.48 o
   9   4   1      290.27      288.37      3.29 o
  10   4   1       33.86       31.09      1.57 o
  11   4   1      124.51      123.83      2.29 o
  12   4   1       65.96       77.80      3.19 o
  13   4   1      115.68      106.62      3.84 o
  14   4   1        9.04        7.80      2.77 o
  15   4   1      125.07      118.89      4.33 o
  16   4   1       13.07       13.60      3.29 o
  17   4   1       14.65       17.94      3.35 o
  18   4   1       45.84       55.59      3.78 o
  19   4   1       40.78       52.36      4.16 o
   1   5   1       73.46       68.15      2.32 o
   2   5   1       68.68       72.92      2.90 o
   3   5   1        0.22       -0.60      2.26 o
   4   5   1        2.24        1.80      2.09 o
   5   5   1        8.51        5.53      2.18 o
   6   5   1       27.88       37.65      3.00 o
   7   5   1      771.50      785.47      9.34 o
   8   5   1       47.55       44.26      3.83 o
   9   5   1       23.46       28.79      3.52 o
  10   5   1       77.31       88.11      4.36 o
  11   5   1      132.15      124.03      4.78 o
  12   5   1       19.26       28.51      3.72 o
  13   5   1        5.79        9.33      3.92 o
  14   5   1       12.36       17.27      4.15 o
   6   0   2     6797.62     6789.83     51.36 o
   8   0   2     3316.61     3446.67     16.70 o
  10   0   2     1049.98     1066.33      5.58 o
  12   0   2     3001.72     2836.24      8.98 o
  14   0   2     1310.98     1353.87      7.42 o
  16   0   2      389.75      369.37      4.48 o
  18   0   2      608.79      633.89      6.39 o
  20   0   2      159.90      169.71      3.94 o
  22   0   2      327.44      319.57      7.83 o
  24   0   2       11.01       14.52      3.91 o
  26   0   2       99.50      111.95      6.17 o
   0   1   2    21100.84    19941.53    121.06 o
   1   1   2     4796.28     4725.01      9.47 o
   2   1   2    19451.86    18438.56     84.10 o
   3   1   2     1448.10     1501.28      3.37 o
   4   1   2     4924.02     4944.06     11.98 o
   5   1   2       36.52       24.38      0.77 o
   6   1   2      245.75      245.61      2.27 o
   7   1   2      168.92      197.58      1.72 o
   8   1   2     2353.72     2499.53      5.35 o
   9   1   2      158.00      206.97      1.84 o
  10   1   2     1003.22      973.80      4.23 o
  11   1   2       35.02       29.99      1.11 o
  12   1   2       26.36       26.96      1.00 o
  13   1   2      156.69      125.44      1.64 o
  14   1   2      955.10      950.32      4.20 o
  15   1   2       12.79       11.94      1.12 o
  16   1   2     2118.01     2184.76     10.03 o
  17   1   2     1209.14     1208.08      6.54 o
  18   1   2     1220.13     1259.58      6.90 o
  19   1   2      142.10      135.07      3.06 o
  20   1   2       56.72       60.24      2.31 o
  21   1   2      141.92      133.84      3.09 o
  22   1   2      171.79      185.50      4.46 o
  23   1   2       43.16       41.71      2.87 o
  24   1   2       48.92       56.39      3.60 o
  25   1   2        6.48        8.04      3.60 o
   0   2   2     4641.28     4978.89     15.97 o
   1   2   2      932.18     1052.41      4.44 o
   2   2   2     1527.12     1679.94      3.67 o
   3   2   2      108.70       90.53      0.92 o
   4   2   2      372.44      382.48      1.79 o
   5   2   2      421.31      401.91      1.92 o
   6   2   2      584.96      601.68      2.41 o
   7   2   2      718.31      751.69      2.91 o
   8   2   2      356.25      360.66      2.13 o
   9   2   2      380.95      383.14      2.33 o
  10   2   2      818.73      861.35      3.56 o
  11   2   2      874.78      903.93      3.68 o
  12   2   2      377.08      382.10      2.57 o
  13   2   2      183.13      183.65      1.94 o
  14   2   2       39.04       36.80      1.26 o
  15   2   2      272.09      247.52      2.55 o
  16   2   2      630.53      639.24      4.33 o
  17   2   2       35.88       27.69      1.47 o
  18   2   2       61.62       54.07      2.04 o
  19   2   2      139.85      135.44      3.15 o
  20   2   2      175.53      150.80      3.78 o
  21   2   2       35.28       38.58      2.69 o
  22   2   2      126.66      122.48      3.69 o
  23   2   2       21.88       22.82      3.28 o
  24   2   2       14.11       11.69      3.53 o
   0   3   2     1628.66     1755.81      8.07 o
   1   3   2     1167.92     1262.87      3.92 o
   2   3   2       23.20       19.61      0.77 o
   3   3   2      189.63      183.20      1.59 o
   4   3   2      257.91      280.01      1.83 o
   5   3   2       24.80       22.61      0.78 o
   6   3   2      153.68      154.85      1.51 o
   7   3   2       52.65       55.11      1.09 o
   8   3   2      100.34      102.93      1.38 o
   9   3   2       53.36       52.39      1.20 o
  10   3   2       81.26       76.79      1.66 o
  11   3   2       30.95       27.65      1.36 o
  12   3   2       11.22       10.71      1.36 o
  13   3   2      283.13      284.99      3.33 o
  14   3   2      154.67      143.63      2.56 o
  15   3   2      463.95      481.88      4.08 o
  16   3   2       50.04       45.92      2.10 o
  17   3   2       76.39       76.97      2.68 o
  18   3   2       78.29       70.19      2.80 o
  19   3   2       82.53       79.63      3.37 o
  20   3   2       25.43       25.02      2.97 o
  21   3   2       52.34       53.63      3.35 o
  22   3   2        6.03        8.83      3.89 o
   0   4   2      586.05      591.70      4.77 o
   1   4   2       14.88       16.23      1.10 o
   2   4   2       88.98       92.62      1.61 o
   3   4   2      157.58      156.90      2.06 o
   4   4   2       63.96       57.06      1.42 o
   5   4   2      111.23      107.86      1.71 o
   6   4   2      367.20      362.15      2.92 o
   7   4   2       28.89       30.05      1.36 o
   8   4   2      115.58      121.45      1.98 o
   9   4   2      297.85      311.47      3.20 o
  10   4   2        4.84        4.06      1.19 o
  11   4   2      175.52      176.48      3.06 o
  12   4   2        3.91        5.56      2.32 o
  13   4   2       14.38       13.09      2.57 o
  14   4   2       41.85       47.45      3.15 o
  15   4   2       26.93       26.91      3.17 o
  16   4   2       14.09       18.96      3.31 o
  17   4   2      137.40      141.03      4.98 o
  18   4   2        1.21       -1.22      3.72 o
  19   4   2       12.67       11.74      4.32 o
   0   5   2      145.01      158.62      4.60 o
   1   5   2      117.22      112.04      3.00 o
   2   5   2        1.49        2.38      2.06 o
   3   5   2       49.48       45.25      2.33 o
   4   5   2       73.22       85.28      2.69 o
   5   5   2       38.51       41.57      2.29 o
   6   5   2       73.84       76.38      3.16 o
   7   5   2        5.87        5.24      2.78 o
   8   5   2       22.98       27.10      3.15 o
   9   5   2       58.83       53.36      3.32 o
  10   5   2       18.68       20.65      3.38 o
  11   5   2       65.19       70.02      4.35 o
  12   5   2       21.57       24.83      3.73 o
  13   5   2        8.78       13.62      3.96 o
   4   0   3       52.21       60.43      1.61 o
   6   0   3    10881.11    10724.45     70.61 o
   8   0   3     6997.51     7390.33     59.63 o
  10   0   3     6587.00     7068.91     21.68 o
  12   0   3      486.07      462.50      4.15 o
  14   0   3       37.31       32.53      1.48 o
  16   0   3       27.04       21.77      2.07 o
  18   0   3       79.23       73.54      2.79 o
  20   0   3       21.31       21.82      2.44 o
  22   0   3       32.86       32.02      3.66 o
  24   0   3      843.54      895.35     13.28 o
   1   1   3     5179.68     5148.15     11.77 o
   2   1   3     3595.12     3685.39     10.67 o
   3   1   3     1087.83     1109.94      3.66 o
   4   1   3     4050.88     4089.83      9.64 o
   5   1   3      675.08      610.22      2.62 o
   7   1   3      306.50      353.03      2.12 o
   9   1   3      243.01      240.22      2.27 o
  11   1   3      147.00      180.24      1.91 o
  12   1   3     1052.07     1017.85      3.88 o
  13   1   3      109.50       96.82      1.61 o
  14   1   3      260.09      278.60      2.63 o
  15   1   3       88.64       84.02      1.62 o
  16   1   3      703.21      729.87      4.42 o
  17   1   3       22.61       25.54      1.50 o
  18   1   3      760.12      778.39      5.03 o
  19   1   3       50.64       47.33      1.76 o
  20   1   3      100.82      102.13      2.71 o
  21   1   3      101.77       92.90      3.02 o
  22   1   3      136.04      134.30      3.75 o
  23   1   3        8.98       10.67      2.65 o
  24   1   3       95.52      104.17      4.00 o
  25   1   3       16.48       17.68      3.79 o
   1   2   3      553.75      571.48      2.55 o
   2   2   3      153.42      158.54      1.23 o
   3   2   3     1464.91     1398.52      3.55 o
   4   2   3       61.72       74.08      1.05 o
   5   2   3      212.98      213.33      1.58 o
   6   2   3      664.10      682.03      2.54 o
   7   2   3     2070.69     2076.12      5.18 o
   8   2   3     1143.57     1202.72      3.65 o
   9   2   3       49.07       43.73      0.98 o
  10   2   3      554.60      546.15      2.55 o
  11   2   3      854.75      846.69      3.40 o
  12   2   3       50.77       51.54      1.19 o
  13   2   3      113.53      106.36      1.62 o
  14   2   3       62.70       56.37      1.41 o
  15   2   3       43.61       43.06      1.51 o
  16   2   3      317.79      312.46      3.27 o
  17   2   3      153.76      153.15      2.52 o
  18   2   3      208.37      197.24      3.19 o
  19   2   3        4.35        3.85      1.97 o
  20   2   3      140.53      133.56      3.48 o
  21   2   3       99.10      100.58      3.51 o
  22   2   3        9.26        9.38      2.74 o
  23   2   3       13.11        9.72      3.34 o
  24   2   3      131.26      129.49      4.78 o
   1   3   3      283.49      272.38      2.08 o
   2   3   3      183.40      180.00      1.60 o
   3   3   3      207.09      187.19      1.57 o
   4   3   3      173.03      169.34      1.48 o
   5   3   3     1321.53     1312.46      3.96 o
   6   3   3       46.30       46.58      1.02 o
   7   3   3       31.44       32.27      0.94 o
   8   3   3       37.26       34.17      1.25 o
   9   3   3     1804.05     1787.86      5.77 o
  10   3   3      217.72      226.47      2.53 o
  11   3   3       65.19       66.50      1.66 o
  12   3   3       81.97       86.77      1.83 o
  13   3   3      272.98      252.01      2.89 o
  14   3   3       53.96       52.17      1.54 o
  15   3   3       88.78       93.42      2.05 o
  16   3   3       45.16       45.57      2.14 o
  17   3   3       26.17       24.18      2.24 o
  18   3   3      107.21      108.50      3.37 o
  19   3   3       82.57       80.82      3.30 o
  20   3   3       35.70       37.86      3.05 o
  21   3   3       51.76       62.24      4.05 o
  22   3   3        7.51        8.11      4.08 o
   1   4   3       30.67       23.58      1.29 o
   2   4   3      211.67      206.23      2.39 o
   3   4   3      285.64      283.11      2.77 o
   4   4   3        0.29        0.13      0.93 o
   5   4   3       36.19       33.57      1.28 o
   6   4   3      248.78      237.19      2.54 o
   7   4   3      335.27      330.31      2.91 o
   8   4   3      671.63      671.48      4.25 o
   9   4   3      295.73      316.54      2.85 o
  10   4   3      397.71      359.78      3.72 o
  11   4   3      268.97      266.85      4.33 o
  12   4   3       11.69       13.98      2.41 o
  13   4   3       12.19       10.10      2.21 o
  14   4   3       53.64       60.31      3.27 o
  15   4   3      100.05       98.95      3.80 o
  16   4   3       16.06       24.04      3.37 o
  17   4   3       21.92       26.42      3.59 o
  18   4   3       10.18       10.75      3.79 o
   1   5   3      172.44      160.62      3.56 o
   2   5   3       38.61       36.45      2.25 o
   3   5   3       10.34       10.22      2.24 o
   4   5   3       22.75       19.57      2.32 o
   5   5   3       17.79       23.23      2.36 o
   6   5   3       21.06       11.89      2.37 o
   7   5   3       56.57       43.85      2.73 o
   8   5   3       56.37       60.25      2.98 o
   9   5   3       38.46       43.68      3.30 o
  10   5   3       12.83        7.42      3.34 o
  11   5   3       28.27       24.93      3.54 o
  12   5   3       27.33       33.21      3.60 o
  13   5   3       19.80       17.03      3.97 o
   0   0   4     2552.14     2705.55     54.43 o
   2   0   4     7967.82     7955.30     40.03 o
   4   0   4     4850.02     4899.79     35.58 o
   6   0   4     5555.65     5872.92     22.47 o
   8   0   4     1209.31     1250.49      8.88 o
  10   0   4     1570.59     1528.58      8.23 o
  12   0   4     1402.21     1396.85      7.92 o
  14   0   4      308.25      305.90      5.92 o
  16   0   4      826.07      841.10      6.60 o
  18   0   4        0.42       -0.12      1.81 o
  20   0   4       50.42       55.40      3.46 o
  22   0   4       95.82       90.50      4.76 o
  24   0   4        8.47       10.57      4.30 o
   0   1   4     6143.32     6285.72     22.11 o
   1   1   4     1644.92     1669.63      4.26 o
   2   1   4      601.52      638.22      2.93 o
   3   1   4     1018.91     1077.57      3.81 o
   4   1   4     3818.11     3898.10      9.07 o
   5   1   4      186.02      190.63      1.64 o
   6   1   4      252.56      248.16      1.84 o
   7   1   4      116.93      121.89      1.41 o
   8   1   4      296.58      283.01      2.05 o
   9   1   4       82.54       79.49      1.34 o
  10   1   4     2939.96     2869.82      7.87 o
  11   1   4      230.83      247.61      2.29 o
  12   1   4       54.26       44.43      1.26 o
  13   1   4      203.34      187.29      2.11 o
  14   1   4      702.16      716.06      4.24 o
  15   1   4        8.09        9.51      0.90 o
  16   1   4      579.74      534.98      4.01 o
  17   1   4     1008.67     1026.02      6.14 o
  18   1   4       86.07       87.63      2.11 o
  19   1   4       23.93       19.82      1.56 o
  20   1   4       31.60       28.50      1.90 o
  21   1   4       79.56       83.32      2.91 o
  22   1   4      122.27      120.67      3.58 o
  23   1   4       29.21       31.79      2.87 o
  24   1   4       12.44       18.53      3.26 o
  25   1   4       45.59       58.65      3.66 o
   0   2   4      163.69      141.72      2.02 o
   1   2   4     2137.93     2223.18      5.96 o
   2   2   4     7996.81     8464.45     13.59 o
   3   2   4      964.58      934.55      3.34 o
   4   2   4      782.35      798.70      3.26 o
   5   2   4      300.93      290.34      1.99 o
   6   2   4      487.50      505.41      2.57 o
   7   2   4       20.22       26.12      0.78 o
   8   2   4       60.62       63.01      1.11 o
   9   2   4        0.99        2.66      0.78 o
  10   2   4      674.70      682.72      3.33 o
  11   2   4      379.70      364.01      2.59 o
  12   2   4      205.83      206.85      2.03 o
  13   2   4       15.40       13.65      1.04 o
  14   2   4       88.43       80.88      1.64 o
  15   2   4      544.07      542.81      3.64 o
  16   2   4     1130.22     1167.91      5.40 o
  17   2   4      259.56      268.06      3.16 o
  18   2   4      293.21      268.12      3.65 o
  19   2   4      623.80      596.02      6.14 o
  20   2   4       70.90       65.35      2.85 o
  21   2   4       14.12       16.24      2.66 o
  22   2   4       47.35       50.15      3.14 o
  23   2   4       37.67       47.32      3.44 o
   0   3   4      567.19      556.57      4.14 o
   1   3   4       56.70       46.37      1.00 o
   2   3   4      574.69      585.65      2.65 o
   3   3   4       89.11       80.05      1.10 o
   4   3   4       71.37       71.30      1.09 o
   5   3   4       73.46       66.21      1.21 o
   6   3   4       18.84       19.36      0.95 o
   7   3   4      165.88      168.61      1.76 o
   8   3   4      249.53      238.95      2.06 o
   9   3   4      494.47      520.21      3.10 o
  10   3   4       67.66       73.84      1.61 o
  11   3   4      167.80      168.42      2.02 o
  12   3   4       51.13       55.59      1.51 o
  13   3   4      407.28      391.46      3.91 o
  14   3   4       32.42       33.45      1.50 o
  15   3   4       13.80       11.56      1.74 o
  16   3   4      268.56      264.36      3.93 o
  17   3   4       14.58       24.24      2.33 o
  18   3   4      218.45      210.29      4.39 o
  19   3   4       45.49       47.66      2.92 o
  20   3   4        9.94        9.87      3.26 o
  21   3   4        7.01       10.06      3.48 o
   0   4   4      173.67      152.69      2.73 o
   1   4   4       20.25       17.99      1.23 o
   2   4   4       54.76       63.79      1.55 o
   3   4   4       42.58       38.60      1.20 o
   4   4   4        2.55        1.89      1.03 o
   5   4   4      149.86      152.05      1.96 o
   6   4   4        2.90        4.39      1.05 o
   7   4   4       47.27       45.07      1.42 o
   8   4   4       72.59       70.15      1.98 o
   9   4   4      129.49      123.33      2.47 o
  10   4   4        5.83        6.70      1.10 o
  11   4   4       36.26       41.31      1.98 o
  12   4   4       39.82       37.67      2.68 o
  13   4   4       56.13       60.17      3.09 o
  14   4   4       30.77       24.52      2.71 o
  15   4   4       21.66       28.34      2.83 o
  16   4   4        4.18        6.36      3.11 o
  17   4   4        4.23        7.56      3.55 o
  18   4   4        0.20        2.07      4.08 o
   0   5   4       80.32       93.32      4.19 o
   1   5   4       67.55       72.84      2.86 o
   2   5   4       13.88       11.16      2.25 o
   3   5   4       33.20       33.27      2.46 o
   4   5   4       79.40       99.64      3.03 o
   5   5   4       20.67       21.73      2.24 o
   6   5   4       25.07       24.17      2.46 o
   7   5   4        9.18        6.67      2.59 o
   8   5   4       18.39       20.14      2.81 o
   9   5   4        6.24        6.62      2.88 o
  10   5   4       33.16       48.95      3.28 o
  11   5   4       12.08       12.39      3.43 o
  12   5   4        3.46        8.02      3.78 o
   2   0   5     4156.50     4286.37     29.39 o
   4   0   5     2903.86     3007.18     15.37 o
   6   0   5      241.62      228.84      3.16 o
   8   0   5     1317.05     1509.62      7.42 o
  10   0   5      394.43      438.54      4.60 o
  12   0   5      501.18      456.72      4.45 o
  14   0   5      821.76      842.32      7.25 o
  16   0   5       48.17       47.16      2.34 o
  18   0   5      348.71      325.77      4.73 o
  20   0   5      518.03      540.63      7.92 o
  22   0   5       45.06       48.69      3.95 o
  24   0   5        5.69        7.89      4.26 o
   1   1   5      755.28      795.57      3.59 o
   2   1   5      159.90      158.39      1.77 o
   3   1   5      511.93      522.74      2.59 o
   4   1   5       33.08       31.65      0.80 o
   5   1   5      399.16      379.85      2.41 o
   6   1   5     1822.33     1899.39      5.86 o
   7   1   5      988.85     1019.60      3.57 o
   8   1   5     3082.60     3150.95      9.23 o
   9   1   5      887.79      913.15      3.84 o
  10   1   5      630.02      642.51      3.43 o
  11   1   5      344.17      336.41      2.69 o
  12   1   5      415.89      422.37      3.28 o
  13   1   5       61.44       59.94      1.81 o
  14   1   5      175.63      170.04      2.77 o
  15   1   5      188.58      177.98      2.80 o
  16   1   5       39.98       33.11      1.79 o
  17   1   5       60.00       55.38      1.61 o
  18   1   5       80.09       72.87      2.24 o
  19   1   5        8.22        5.84      1.86 o
  20   1   5      217.28      190.80      3.84 o
  21   1   5       18.06       18.36      2.38 o
  22   1   5       78.93       77.77      3.25 o
  23   1   5       24.15       26.52      3.02 o
  24   1   5      195.91      194.43      5.06 o
   1   2   5      765.72      772.86      2.93 o
   2   2   5     1026.86     1078.36      3.62 o
   3   2   5     2290.39     2210.04      6.67 o
   4   2   5      464.05      482.29      2.93 o
   5   2   5      417.40      381.01      2.30 o
   6   2   5       29.95       28.31      0.94 o
   7   2   5      461.49      445.16      2.53 o
   8   2   5      286.10      289.10      2.28 o
   9   2   5     1417.09     1425.69      5.02 o
  10   2   5      243.09      229.87      2.28 o
  11   2   5      424.01      396.28      3.05 o
  12   2   5      404.33      405.75      3.19 o
  13   2   5       22.17       21.76      1.34 o
  14   2   5      321.56      319.20      3.50 o
  15   2   5      129.85      137.87      2.29 o
  16   2   5      149.32      147.31      2.46 o
  17   2   5      252.72      234.05      2.89 o
  18   2   5       36.74       32.07      2.10 o
  19   2   5       66.41       65.34      3.08 o
  20   2   5      357.29      359.86      5.56 o
  21   2   5       34.01       37.15      2.99 o
  22   2   5        1.44        4.78      3.34 o
  23   2   5       22.49       18.80      4.20 o
   1   3   5       46.60       57.02      1.22 o
   2   3   5      122.50      127.11      1.43 o
   3   3   5      960.75      966.50      3.97 o
   4   3   5      139.07      136.79      1.78 o
   5   3   5      939.53      913.71      4.03 o
   6   3   5      250.36      253.97      2.26 o
   7   3   5       59.99       64.12      1.39 o
   8   3   5      907.49      895.93      4.31 o
   9   3   5     2074.80     2169.49      7.29 o
  10   3   5      669.39      671.71      3.83 o
  11   3   5       41.79       41.28      1.45 o
  12   3   5       14.02       11.90      1.04 o
  13   3   5       45.29       44.79      1.81 o
  14   3   5       93.46       88.66      2.37 o
  15   3   5       39.53       42.36      2.22 o
  16   3   5       85.91       87.98      2.99 o
  17   3   5      114.43      111.58      3.60 o
  18   3   5       25.54       29.39      2.90 o
  19   3   5       56.78       58.55      3.30 o
  20   3   5        8.39        8.21      3.81 o
  21   3   5       27.98       30.31      4.08 o
   1   4   5       17.93       13.85      1.41 o
   2   4   5       10.47       10.65      1.04 o
   3   4   5      392.54      402.68      3.56 o
   4   4   5       12.67       10.73      1.32 o
   5   4   5      142.91      146.67      2.34 o
   6   4   5       16.36       16.19      1.65 o
   7   4   5       20.35       22.60      1.54 o
   8   4   5       59.74       57.96      1.98 o
   9   4   5       83.19       85.00      2.34 o
  10   4   5       61.57       52.53      2.40 o
  11   4   5       81.49       78.65      2.73 o
  12   4   5       51.67       49.26      2.63 o
  13   4   5        8.45        8.45      2.52 o
  14   4   5       16.02       19.85      2.70 o
  15   4   5       26.53       24.79      3.11 o
  16   4   5        5.61        5.99      3.29 o
  17   4   5       35.05       34.47      3.83 o
   1   5   5       44.43       41.44      2.59 o
   2   5   5       17.38       18.66      2.50 o
   3   5   5       50.10       63.88      2.75 o
   4   5   5       33.46       37.67      2.58 o
   5   5   5       18.93       19.09      2.69 o
   6   5   5        1.38        2.33      2.73 o
   7   5   5       12.07       10.87      2.85 o
   8   5   5        6.68        6.78      3.12 o
   9   5   5        7.24        8.86      3.28 o
  10   5   5        1.88       -1.27      3.35 o
  11   5   5       78.56       72.20      3.65 o
   0   0   6     3867.01     3907.73     20.89 o
   2   0   6      786.77      906.23      7.10 o
   4   0   6     2066.24     2176.94      9.19 o
   6   0   6      731.48      699.83      5.46 o
   8   0   6       76.51       73.41      2.17 o
  10   0   6      300.64      289.95      3.68 o
  12   0   6      598.03      576.43      6.16 o
  14   0   6      549.11      553.58      6.16 o
  16   0   6      393.36      368.04      5.03 o
  18   0   6     1168.17     1127.63     10.11 o
  20   0   6       29.77       37.12      3.29 o
  22   0   6       12.74       16.03      3.56 o
  24   0   6       86.30      100.78      5.25 o
   0   1   6      465.96      453.52      4.12 o
   1   1   6      527.13      549.78      3.22 o
   2   1   6     3181.57     3411.33      7.17 o
   3   1   6      389.57      436.42      2.72 o
   4   1   6      297.58      297.37      2.35 o
   5   1   6      119.17      112.23      1.49 o
   6   1   6     1654.17     1719.62      6.37 o
   7   1   6       24.80       26.02      0.99 o
   8   1   6       80.33       78.35      1.29 o
   9   1   6       75.77       74.49      1.27 o
  10   1   6       72.22       75.60      1.37 o
  11   1   6      319.01      313.91      2.54 o
  12   1   6     1268.85     1281.55      5.99 o
  13   1   6       44.73       44.78      1.66 o
  14   1   6      101.27      108.35      2.22 o
  15   1   6       13.63       10.80      1.49 o
  16   1   6      185.85      161.69      2.87 o
  17   1   6      241.37      226.79      3.53 o
  18   1   6       58.78       66.39      2.60 o
  19   1   6       18.74       15.88      2.14 o
  20   1   6      143.19      139.44      3.58 o
  21   1   6       26.64       26.33      2.64 o
  22   1   6       53.58       50.15      3.02 o
  23   1   6       16.44       18.69      3.11 o
   0   2   6      495.01      466.64      6.96 o
   1   2   6      579.64      571.13      2.68 o
   2   2   6      232.97      226.49      1.85 o
   3   2   6      161.79      149.27      1.65 o
   4   2   6       79.39       74.79      1.25 o
   5   2   6       79.71       76.75      1.29 o
   6   2   6      448.55      447.17      2.81 o
   7   2   6      128.15      118.55      1.71 o
   8   2   6      165.19      170.96      1.91 o
   9   2   6      222.82      227.14      2.29 o
  10   2   6      200.79      185.60      2.19 o
  11   2   6      130.60      119.40      2.15 o
  12   2   6       87.93       92.14      2.08 o
  13   2   6      242.98      230.82      3.15 o
  14   2   6      290.57      274.13      3.27 o
  15   2   6      182.89      193.09      3.00 o
  16   2   6        9.29       11.43      1.65 o
  17   2   6      132.16      141.42      2.91 o
  18   2   6      144.72      136.43      3.33 o
  19   2   6      249.39      273.20      4.78 o
  20   2   6       35.96       36.92      3.00 o
  21   2   6       10.30       15.64      3.10 o
  22   2   6        6.44        7.57      3.39 o
   0   3   6     1002.66     1019.45      5.50 o
   1   3   6      523.33      482.42      2.74 o
   2   3   6       81.33       76.56      1.53 o
   3   3   6      205.32      192.04      2.12 o
   4   3   6       95.32       98.69      1.73 o
   5   3   6      251.60      251.59      2.54 o
   6   3   6      478.21      486.34      3.47 o
   7   3   6       25.53       25.36      1.44 o
   8   3   6       88.12       84.72      1.83 o
   9   3   6       84.61       84.07      1.74 o
  10   3   6       81.36       74.43      1.93 o
  11   3   6       17.32       22.75      1.41 o
  12   3   6      127.40      125.92      2.46 o
  13   3   6       76.73       79.40      2.07 o
  14   3   6       16.35       19.88      1.98 o
  15   3   6      307.43      321.03      4.62 o
  16   3   6       46.66       41.43      2.69 o
  17   3   6        0.82        0.67      2.93 o
  18   3   6       18.07       20.31      3.23 o
  19   3   6      432.26      436.64      7.52 o
  20   3   6        1.32        3.26      4.11 o
   0   4   6      625.82      565.27      5.94 o
   1   4   6      171.42      173.58      2.19 o
   2   4   6      173.76      171.06      2.60 o
   3   4   6       10.10       10.35      1.46 o
   4   4   6       34.97       39.91      1.72 o
   5   4   6       41.14       39.86      1.81 o
   6   4   6       14.25       10.00      1.64 o
   7   4   6       48.12       45.24      2.34 o
   8   4   6       20.38       23.44      2.29 o
   9   4   6       23.12       24.16      2.31 o
  10   4   6      121.93      124.61      3.40 o
  11   4   6       14.08       15.58      2.41 o
  12   4   6       19.12       20.65      2.66 o
  13   4   6      178.29      188.51      4.19 o
  14   4   6       47.88       53.75      3.28 o
  15   4   6       34.04       37.77      3.24 o
  16   4   6       82.02       80.53      4.16 o
   0   5   6        5.33        7.08      3.69 o
   1   5   6       33.73       31.55      2.79 o
   2   5   6       47.81       60.43      2.86 o
   3   5   6       17.71       20.84      2.78 o
   4   5   6       76.07       77.75      3.24 o
   5   5   6       38.88       41.52      3.01 o
   6   5   6        4.15        2.08      3.29 o
   7   5   6        3.85        3.75      3.25 o
   8   5   6        1.09        4.90      3.62 o
   9   5   6       32.59       33.72      3.50 o
   2   0   7     1061.75     1114.81      6.91 o
   4   0   7      428.57      457.23      4.08 o
   6   0   7       86.05       87.93      2.26 o
   8   0   7     1694.19     1694.79     10.31 o
  10   0   7      387.09      394.47      4.82 o
  12   0   7      341.70      345.08      5.11 o
  14   0   7      532.68      527.12      5.72 o
  16   0   7      186.93      174.49      4.61 o
  18   0   7       76.29       74.43      3.90 o
  20   0   7      161.86      163.14      5.02 o
  22   0   7      291.84      313.57      7.37 o
   1   1   7      122.60      123.72      1.80 o
   2   1   7     1181.26     1197.86      5.44 o
   3   1   7       43.40       39.43      1.19 o
   4   1   7      444.94      450.35      2.90 o
   5   1   7       33.04       34.55      1.21 o
   6   1   7      418.67      421.86      2.77 o
   7   1   7     1010.82      999.38      4.62 o
   8   1   7     1673.04     1693.17      6.04 o
   9   1   7      151.08      150.10      1.94 o
  10   1   7      271.74      273.94      2.73 o
  11   1   7      299.45      296.73      2.90 o
  12   1   7       33.56       32.30      1.46 o
  13   1   7       10.45        9.30      1.16 o
  14   1   7      527.79      544.57      4.48 o
  15   1   7       61.37       51.75      1.86 o
  16   1   7       50.66       51.40      2.01 o
  17   1   7       29.46       28.43      1.94 o
  18   1   7       39.68       41.64      2.63 o
  19   1   7        7.40        4.04      2.40 o
  20   1   7      438.79      443.60      6.02 o
  21   1   7        9.10       11.40      2.74 o
  22   1   7        1.71        1.92      3.14 o
  23   1   7        1.38        4.23      3.51 o
   1   2   7      297.18      286.91      2.22 o
   2   2   7      229.59      224.74      1.91 o
   3   2   7       12.22       12.39      0.98 o
   4   2   7      354.17      348.87      2.69 o
   5   2   7      717.93      681.23      3.72 o
   6   2   7      383.65      386.50      2.71 o
   7   2   7      538.45      543.41      3.46 o
   8   2   7     2342.48     2407.84      7.68 o
   9   2   7     1058.48     1071.28      5.12 o
  10   2   7      149.19      138.60      2.31 o
  11   2   7      230.56      238.45      2.63 o
  12   2   7      227.01      211.06      2.85 o
  13   2   7      160.96      151.48      2.72 o
  14   2   7      186.25      196.47      3.28 o
  15   2   7       34.50       30.08      1.95 o
  16   2   7       27.31       29.33      1.89 o
  17   2   7       61.77       55.73      2.52 o
  18   2   7       60.29       52.66      2.89 o
  19   2   7       42.54       42.22      2.97 o
  20   2   7       86.54       83.33      3.65 o
  21   2   7       18.20       22.53      3.23 o
   1   3   7      497.66      491.87      3.19 o
   2   3   7      200.54      203.49      2.15 o
   3   3   7      642.27      630.01      3.87 o
   4   3   7       17.60       20.10      1.33 o
   5   3   7       30.41       27.07      1.39 o
   6   3   7       16.96       14.86      1.31 o
   7   3   7       51.57       45.53      1.71 o
   8   3   7        4.59        3.51      1.46 o
   9   3   7       52.26       52.71      1.74 o
  10   3   7       11.97        9.74      1.18 o
  11   3   7      105.89      109.73      2.87 o
  12   3   7      106.86       96.36      2.65 o
  13   3   7       48.44       46.72      2.71 o
  14   3   7        3.26        3.24      2.40 o
  15   3   7       26.43       23.88      2.50 o
  16   3   7       17.16       14.24      2.94 o
  17   3   7       89.35      102.15      4.11 o
  18   3   7       28.46       30.52      3.50 o
  19   3   7       31.78       35.91      3.79 o
   1   4   7       40.80       47.84      1.69 o
   2   4   7       66.47       65.62      1.97 o
   3   4   7        1.21       -0.05      1.63 o
   4   4   7       44.93       49.15      2.01 o
   5   4   7      320.77      326.93      4.35 o
   6   4   7       77.80       76.81      2.84 o
   7   4   7       16.89       12.63      2.24 o
   8   4   7       12.14       13.99      2.29 o
   9   4   7      133.68      125.24      3.49 o
  10   4   7        3.15        2.67      2.38 o
  11   4   7       16.37       16.11      2.63 o
  12   4   7       63.95       66.21      3.20 o
  13   4   7       38.98       41.96      3.21 o
  14   4   7       23.28       32.86      3.36 o
  15   4   7        0.92        3.56      3.92 o
   1   5   7        6.37        6.50      3.25 o
   2   5   7        2.94        1.65      2.97 o
   3   5   7       47.13       47.27      3.21 o
   4   5   7        3.01        3.30      3.25 o
   5   5   7       15.54       20.89      3.28 o
   6   5   7       43.09       56.63      3.76 o
   7   5   7       53.02       58.52      4.00 o
   0   0   8     2810.69     3080.99     16.66 o
   2   0   8      670.58      700.33      5.86 o
   4   0   8     2881.03     3051.79     15.88 o
   6   0   8      622.75      605.33      5.04 o
   8   0   8      326.95      300.96      4.87 o
  10   0   8      784.67      794.76      7.44 o
  12   0   8      250.61      238.06      4.79 o
  14   0   8      408.87      414.03      6.78 o
  16   0   8       54.59       39.68      3.21 o
  18   0   8      235.77      238.59      7.16 o
  20   0   8       97.50       88.45      4.89 o
  22   0   8       31.87       29.01      4.65 o
   0   1   8     2301.05     2265.30     14.20 o
   1   1   8       34.63       31.95      1.34 o
   2   1   8      870.20      863.75      3.80 o
   3   1   8       13.22       13.01      1.00 o
   4   1   8      219.27      224.66      2.20 o
   5   1   8       80.82       75.50      1.61 o
   6   1   8      772.02      791.35      4.39 o
   7   1   8       38.18       35.34      1.27 o
   8   1   8      169.97      162.45      2.08 o
   9   1   8       44.88       44.19      1.41 o
  10   1   8      146.96      134.96      2.37 o
  11   1   8      209.61      203.46      2.95 o
  12   1   8      154.61      154.56      2.53 o
  13   1   8       13.58       11.46      1.39 o
  14   1   8      268.74      264.74      3.48 o
  15   1   8        9.53        7.13      2.04 o
  16   1   8      499.48      494.39      5.44 o
  17   1   8       17.27       19.77      2.29 o
  18   1   8       99.29       97.44      3.20 o
  19   1   8        4.60        1.63      2.59 o
  20   1   8       24.36       25.27      2.86 o
  21   1   8       12.33       10.63      3.09 o
  22   1   8       40.27       47.45      3.73 o
   0   2   8      134.11      124.88      2.64 o
   1   2   8       61.39       50.92      1.33 o
   2   2   8      194.62      185.62      1.99 o
   3   2   8      150.71      149.34      1.87 o
   4   2   8      502.92      503.89      3.39 o
   5   2   8       68.14       65.20      1.68 o
   6   2   8      212.22      213.52      2.71 o
   7   2   8       16.47       18.46      1.48 o
   8   2   8      218.80      218.97      2.53 o
   9   2   8       67.70       62.77      1.73 o
  10   2   8      499.43      531.62      4.37 o
  11   2   8       57.34       55.10      1.90 o
  12   2   8      179.70      159.40      2.35 o
  13   2   8       64.82       69.65      2.34 o
  14   2   8       11.09       13.50      2.14 o
  15   2   8       50.24       47.44      2.70 o
  16   2   8       22.47       20.30      2.39 o
  17   2   8       54.52       64.88      2.97 o
  18   2   8        5.27        6.80      2.67 o
  19   2   8        0.04        0.96      2.88 o
  20   2   8       54.88       61.35      3.61 o
   0   3   8       32.54       25.85      1.65 o
   1   3   8      389.69      392.12      3.50 o
   2   3   8      126.90      112.37      1.82 o
   3   3   8        5.01        7.50      1.12 o
   4   3   8       15.09       15.46      1.22 o
   5   3   8       97.48       94.74      1.91 o
   6   3   8       54.18       51.15      2.06 o
   7   3   8      125.78      124.06      2.61 o
   8   3   8        7.30        5.96      1.71 o
   9   3   8      135.19      122.83      2.74 o
  10   3   8       12.59       14.41      1.61 o
  11   3   8       30.68       38.35      2.34 o
  12   3   8       24.86       22.63      2.25 o
  13   3   8       32.82       32.81      2.63 o
  14   3   8       55.34       49.42      2.87 o
  15   3   8      266.36      283.78      5.42 o
  16   3   8      132.63      137.22      4.55 o
  17   3   8       43.04       60.35      3.75 o
  18   3   8       27.60       31.16      3.80 o
   0   4   8       21.80       18.93      3.87 o
   1   4   8      236.92      230.74      4.60 o
   2   4   8      109.60       96.93      2.66 o
   3   4   8        4.68        5.91      1.81 o
   4   4   8       30.26       34.97      2.16 o
   5   4   8       35.33       34.90      2.23 o
   6   4   8       22.97       24.23      2.26 o
   7   4   8       21.29       23.93      2.46 o
   8   4   8       16.82       24.51      2.64 o
   9   4   8       12.47       13.98      2.77 o
  10   4   8       24.72       27.72      2.86 o
  11   4   8       14.43       13.54      3.06 o
  12   4   8       73.52       64.13      3.45 o
  13   4   8       53.58       71.78      3.77 o
   0   5   8       26.16       10.84      5.25 o
   1   5   8       60.45       48.91      3.92 o
   2   5   8       23.82       30.13      3.66 o
   3   5   8       42.44       46.11      3.46 o
   4   5   8        1.50        5.66      3.55 o
   2   0   9      413.74      425.36      4.87 o
   4   0   9      425.39      435.52      4.86 o
   6   0   9      555.60      585.58      6.14 o
   8   0   9      912.39      951.16      9.08 o
  10   0   9     1430.83     1436.39     11.76 o
  12   0   9      102.79      108.06      3.79 o
  14   0   9        3.14        0.57      2.35 o
  16   0   9      234.10      235.19      5.30 o
  18   0   9      339.49      350.66      8.22 o
  20   0   9        4.53        0.16      4.17 o
   1   1   9      111.41      108.84      2.12 o
   2   1   9      241.83      237.38      2.40 o
   3   1   9       48.40       44.87      1.31 o
   4   1   9      253.47      249.39      2.53 o
   5   1   9       16.06       16.78      1.43 o
   6   1   9      690.42      703.01      5.07 o
   7   1   9      415.20      409.70      3.82 o
   8   1   9     1067.59     1120.53      7.00 o
   9   1   9      278.92      281.95      2.84 o
  10   1   9      406.98      394.36      4.07 o
  11   1   9      108.76      106.86      2.41 o
  12   1   9      288.94      274.43      3.71 o
  13   1   9       31.49       25.78      1.85 o
  14   1   9       23.31       26.73      2.19 o
  15   1   9       37.50       35.24      2.44 o
  16   1   9       42.97       39.76      2.55 o
  17   1   9        4.72        2.93      2.37 o
  18   1   9      124.97      126.83      3.59 o
  19   1   9       37.79       38.54      2.94 o
  20   1   9       11.33        8.64      3.31 o
   1   2   9      153.85      148.94      2.19 o
   2   2   9      140.62      144.95      2.03 o
   3   2   9       60.29       55.38      1.52 o
   4   2   9        9.41        9.08      1.09 o
   5   2   9       44.71       38.01      1.36 o
   6   2   9        4.39        2.83      1.35 o
   7   2   9       80.09       75.55      2.21 o
   8   2   9      231.03      214.24      3.29 o
   9   2   9       22.85       22.48      1.75 o
  10   2   9       76.06       75.10      1.84 o
  11   2   9       16.48       16.64      1.50 o
  12   2   9       23.18       16.44      1.95 o
  13   2   9       36.41       37.66      2.47 o
  14   2   9       39.55       40.46      2.64 o
  15   2   9       28.95       25.85      2.52 o
  16   2   9       40.67       46.97      2.92 o
  17   2   9        5.22        3.09      2.97 o
  18   2   9       24.25       20.09      3.37 o
  19   2   9       22.17       23.42      3.53 o
   1   3   9       36.68       38.93      1.77 o
   2   3   9      212.23      199.07      2.85 o
   3   3   9      208.01      200.02      2.72 o
   4   3   9       96.10       87.79      2.19 o
   5   3   9      209.08      219.38      3.14 o
   6   3   9        8.00        9.15      1.75 o
   7   3   9      113.16      116.51      3.17 o
   8   3   9       10.53        7.22      2.13 o
   9   3   9      128.88      106.83      3.25 o
  10   3   9        5.30        2.59      2.23 o
  11   3   9      106.63      106.69      3.43 o
  12   3   9       22.36       23.79      2.46 o
  13   3   9      113.19      108.75      3.75 o
  14   3   9       72.89       76.39      3.41 o
  15   3   9       57.95       63.03      3.64 o
  16   3   9        0.64        0.10      3.59 o
   1   4   9      205.74      202.01      4.77 o
   2   4   9       17.61       14.76      2.80 o
   3   4   9       58.64       51.30      3.00 o
   4   4   9        0.42        0.96      2.62 o
   5   4   9       30.10       23.00      2.69 o
   6   4   9       37.85       33.11      2.94 o
   7   4   9      298.44      333.26      5.87 o
   8   4   9      138.87      158.07      4.31 o
   9   4   9       86.05       85.40      3.71 o
  10   4   9       21.19       21.11      3.42 o
  11   4   9       75.60       83.76      3.80 o
  12   4   9       19.93       26.06      3.54 o
   0   0  10      190.27      179.01      5.67 o
   2   0  10      572.97      557.86      6.58 o
   4   0  10       79.71       77.74      2.68 o
   6   0  10       85.23       79.89      2.72 o
   8   0  10      633.13      668.31     12.28 o
  10   0  10       75.57       70.68      3.98 o
  12   0  10      227.30      230.74      5.42 o
  14   0  10       25.24       29.65      2.85 o
  16   0  10      352.59      346.09      8.06 o
  18   0  10       58.14       64.29      4.49 o
  20   0  10       10.91       18.02      4.98 o
   0   1  10      668.02      654.02      7.31 o
   1   1  10       92.25       92.53      2.35 o
   2   1  10       22.79       19.22      1.75 o
   3   1  10       60.65       56.53      1.53 o
   4   1  10      609.41      619.75      4.34 o
   5   1  10        5.34        6.28      1.46 o
   6   1  10      116.31      113.12      2.60 o
   7   1  10       25.18       26.09      1.64 o
   8   1  10      229.14      227.32      3.12 o
   9   1  10       40.31       35.98      1.79 o
  10   1  10      320.06      316.68      4.00 o
  11   1  10       38.48       40.04      1.95 o
  12   1  10       74.26       77.86      2.72 o
  13   1  10       26.20       25.75      2.28 o
  14   1  10      133.71      134.96      3.52 o
  15   1  10       15.09       12.55      2.23 o
  16   1  10       12.43       10.62      2.49 o
  17   1  10       62.33       61.36      3.37 o
  18   1  10       41.07       42.56      3.45 o
  19   1  10        3.01        2.63      3.67 o
   0   2  10      162.01      153.49      4.11 o
   1   2  10       32.96       28.21      1.77 o
   2   2  10      464.47      450.45      3.84 o
   3   2  10       19.94       19.89      1.50 o
   4   2  10       65.34       67.06      1.61 o
   5   2  10       76.55       72.16      1.74 o
   6   2  10       27.27       23.27      1.74 o
   7   2  10       11.54        9.29      1.72 o
   8   2  10        3.45        2.51      1.80 o
   9   2  10        8.87        7.17      1.88 o
  10   2  10       60.87       57.78      2.52 o
  11   2  10       82.30       79.45      2.76 o
  12   2  10       38.25       35.08      2.81 o
  13   2  10       11.65       12.57      2.65 o
  14   2  10       28.20       21.04      2.89 o
  15   2  10       62.41       59.22      3.68 o
  16   2  10      226.56      234.12      5.70 o
  17   2  10       38.63       53.30      3.80 o
  18   2  10       29.77       35.44      4.03 o
   0   3  10      276.30      258.20      5.61 o
   1   3  10       61.28       55.31      2.41 o
   2   3  10       83.43       82.63      2.51 o
   3   3  10       13.67       15.18      2.04 o
   4   3  10       70.82       64.99      2.56 o
   5   3  10       54.26       56.38      2.52 o
   6   3  10       79.32       74.96      2.75 o
   7   3  10       11.45       13.99      2.19 o
   8   3  10        1.87        2.46      2.55 o
   9   3  10       60.07       57.53      3.10 o
  10   3  10       66.75       58.63      3.14 o
  11   3  10       32.45       36.92      2.96 o
  12   3  10       28.93       28.92      3.17 o
  13   3  10       30.33       34.60      3.25 o
  14   3  10        4.89       10.56      3.37 o
  15   3  10       26.54       27.08      4.23 o
   0   4  10      125.50      121.07      6.01 o
   1   4  10      115.12      117.17      4.21 o
   2   4  10       49.45       46.62      3.46 o
   3   4  10        1.95       -0.11      3.07 o
   4   4  10       89.52       84.07      3.83 o
   5   4  10       46.29       49.98      3.24 o
   6   4  10       22.49       22.97      3.34 o
   7   4  10        7.80        9.98      3.24 o
   8   4  10       10.90       13.40      3.70 o
   9   4  10       15.40       18.29      3.77 o
   2   0  11      238.87      261.97      4.11 o
   4   0  11      110.76      101.06      3.44 o
   6   0  11      297.34      307.31      5.52 o
   8   0  11      276.52      270.26      5.50 o
  10   0  11     1224.44     1235.76     12.47 o
  12   0  11       19.62       24.58      3.09 o
  14   0  11       78.86       70.54      4.13 o
  16   0  11       43.75       36.36      5.27 o
  18   0  11       53.59       59.36      5.17 o
   1   1  11       79.75       79.53      2.53 o
   2   1  11       48.21       40.15      2.22 o
   3   1  11       18.22       18.84      1.38 o
   4   1  11       31.38       29.27      1.59 o
   5   1  11        9.78        8.85      1.46 o
   6   1  11      112.39      114.60      2.79 o
   7   1  11       44.43       47.18      2.14 o
   8   1  11      193.67      213.54      3.74 o
   9   1  11       78.04       80.09      2.82 o
  10   1  11       86.02       85.41      3.33 o
  11   1  11      103.33       91.17      3.51 o
  12   1  11        2.60        4.55      2.44 o
  13   1  11       10.39       10.43      2.53 o
  14   1  11       30.99       40.54      3.21 o
  15   1  11        4.53        8.32      2.99 o
  16   1  11       17.08       17.28      3.48 o
  17   1  11        0.05        2.51      3.92 o
   1   2  11        5.43        5.24      1.99 o
   2   2  11      125.80      119.36      3.04 o
   3   2  11      202.03      204.34      3.48 o
   4   2  11      125.71      128.16      2.91 o
   5   2  11        4.72        6.46      1.91 o
   6   2  11       40.21       39.81      2.47 o
   7   2  11       49.20       54.76      2.67 o
   8   2  11       16.77       15.22      2.06 o
   9   2  11       21.57       22.80      2.17 o
  10   2  11        0.07       -0.01      2.33 o
  11   2  11       48.80       46.29      3.03 o
  12   2  11       88.92       92.76      3.98 o
  13   2  11        0.97       -0.93      3.05 o
  14   2  11       34.45       30.90      3.14 o
  15   2  11       27.82       30.53      3.74 o
  16   2  11        8.05       13.77      4.38 o
   1   3  11       30.84       33.05      2.54 o
   2   3  11       25.00       26.71      2.48 o
   3   3  11       46.40       45.12      2.99 o
   4   3  11       12.06       14.45      2.42 o
   5   3  11      123.60      128.94      3.67 o
   6   3  11      131.27      124.78      3.70 o
   7   3  11        8.76       13.31      2.57 o
   8   3  11      213.93      207.05      4.56 o
   9   3  11      174.91      186.10      4.69 o
  10   3  11       67.14       76.79      3.94 o
  11   3  11        3.95        4.66      3.46 o
  12   3  11       11.61       14.27      3.50 o
   1   4  11        4.14        3.76      3.48 o
   2   4  11       58.53       55.96      3.70 o
   3   4  11       36.52       42.20      3.55 o
   4   4  11       20.77       19.09      3.89 o
   5   4  11        6.16        6.06      3.99 o
   0   0  12      389.73      372.29     16.47 o
   2   0  12       53.58       40.78      3.54 o
   4   0  12       49.62       55.90      4.57 o
   6   0  12      478.89      499.17     10.64 o
   8   0  12      352.18      358.51      9.41 o
  10   0  12        5.88        1.07      4.08 o
  12   0  12       66.42       85.40      4.90 o
  14   0  12       22.65       26.58      4.11 o
  16   0  12       13.14       13.80      5.75 o
   0   1  12      586.25      590.62      8.26 o
   1   1  12       20.26       20.07      2.25 o
   2   1  12       49.55       51.98      2.75 o
   3   1  12       23.81       21.24      2.70 o
   4   1  12        6.43        8.16      2.30 o
   5   1  12       31.84       32.95      2.96 o
   6   1  12      180.64      167.77      4.49 o
   7   1  12       25.38       25.12      2.33 o
   8   1  12       18.30       21.37      2.39 o
   9   1  12        7.72        8.70      2.57 o
  10   1  12       12.23       11.63      2.59 o
  11   1  12       72.19       70.75      3.48 o
  12   1  12       98.99      101.35      3.76 o
  13   1  12       26.67       29.83      3.18 o
  14   1  12       98.21      103.03      4.42 o
  15   1  12        0.99        1.41      4.08 o
  16   1  12       24.74       34.56      4.20 o
   0   2  12      151.02      149.88      5.79 o
   1   2  12      141.78      143.74      4.07 o
   2   2  12        0.95       -0.26      2.63 o
   3   2  12       53.29       50.96      2.99 o
   4   2  12       24.33       29.55      2.56 o
   5   2  12       34.33       36.55      2.50 o
   6   2  12       93.27       90.67      3.19 o
   7   2  12        0.14        0.67      2.36 o
   8   2  12        5.68        6.25      2.43 o
   9   2  12        0.85        0.68      2.76 o
  10   2  12       37.34       37.45      3.13 o
  11   2  12       43.19       48.23      3.58 o
  12   2  12       70.31       68.77      3.94 o
  13   2  12       15.63       13.94      3.64 o
  14   2  12       18.97       15.74      4.08 o
   0   3  12       33.71       27.62      3.96 o
   1   3  12       10.58        9.48      2.85 o
   2   3  12       95.70       89.07      3.80 o
   3   3  12       24.62       23.80      3.09 o
   4   3  12       12.45       11.66      3.13 o
   5   3  12       50.88       56.63      3.29 o
   6   3  12        9.75        8.89      3.22 o
   7   3  12        8.00       10.95      3.27 o
   8   3  12       11.20       16.36      3.51 o
   9   3  12       15.46       15.01      3.95 o
   2   0  13       17.28       11.42      4.19 o
   4   0  13       10.60        9.60      4.33 o
   6   0  13       82.36       81.48      6.15 o
   8   0  13       15.95       23.13      4.50 o
  10   0  13        6.67        7.89      4.26 o
  12   0  13       11.44        5.61      5.30 o
  14   0  13       19.78       27.23      7.31 o
   1   1  13       12.41       14.29      2.72 o
   2   1  13       82.25       81.53      3.50 o
   3   1  13       14.48       11.90      3.31 o
   4   1  13       73.76       74.84      4.25 o
   5   1  13       13.83       13.91      3.12 o
   6   1  13       20.86       23.78      3.19 o
   7   1  13      135.92      136.45      4.50 o
   8   1  13       79.77       79.16      3.77 o
   9   1  13       16.35       14.93      3.39 o
  10   1  13       16.60       16.26      3.52 o
  11   1  13       71.91       65.17      4.64 o
  12   1  13        0.82        2.06      3.95 o
  13   1  13       36.45       40.67      4.41 o
   1   2  13       50.16       46.37      3.11 o
   2   2  13       17.71       20.57      2.92 o
   3   2  13       25.76       29.64      3.15 o
   4   2  13        4.75        3.06      3.09 o
   5   2  13       79.16       87.44      3.62 o
   6   2  13       45.81       46.75      3.02 o
   7   2  13       23.71       25.36      2.85 o
   8   2  13      160.52      160.48      4.32 o
   9   2  13       88.99      101.08      4.06 o
  10   2  13       75.35       79.34      3.79 o
  11   2  13        0.52        5.45      3.64 o
   1   3  13       13.44       10.49      3.30 o
   2   3  13       18.53       14.58      3.60 o
   3   3  13       45.92       59.92      3.88 o
   4   3  13       18.18       13.00      3.79 o
   5   3  13       27.67       37.05      4.09 o
   0   0  14      139.15      146.68      8.76 o
   2   0  14       16.40       15.94      4.84 o
   4   0  14       22.35       27.25      4.85 o
   6   0  14       27.49       32.71      5.44 o
   8   0  14       10.55        3.71      5.42 o
  10   0  14       19.21       25.49      5.17 o
   0   1  14       34.76       46.92      5.16 o
   1   1  14       22.96       22.98      3.61 o
   2   1  14       39.23       45.80      3.57 o
   3   1  14        8.69        8.50      3.36 o
   4   1  14        2.57        1.75      3.65 o
   5   1  14        2.57        0.90      3.51 o
   6   1  14       49.12       51.32      3.87 o
   7   1  14       17.28       17.81      3.75 o
   8   1  14       29.93       36.12      3.72 o
   9   1  14        6.53        5.08      3.75 o
  10   1  14       16.24       20.04      4.29 o
   0   2  14       22.05       25.93      5.05 o
   1   2  14        6.03        5.47      3.73 o
   2   2  14        6.18        6.26      3.56 o
   3   2  14       30.52       26.85      3.95 o
   4   2  14       25.85       21.18      3.70 o
   5   2  14        1.34        4.77      3.89 o
   6   2  14       49.60       59.11      3.79 o
   2   0  15       10.79       15.00      5.55 o
   4   0  15       60.13       69.01      6.33 o
   6   0  15       36.39       38.21      5.88 o
   1   1  15       10.87       16.88      3.94 o
   2   1  15        8.58        7.95      4.27 o
   3   1  15        8.37        6.39      4.05 o
   4   1  15       15.88       17.29      4.00 o
 
